# Supplementary material for: Identification of feature risk pathways of smoking-induced lung cancer based on SVM
Source: PLoS One. 2020 Jun 4;15(6):e0233445. doi: 10.1371/journal.pone.0233445 (PMC7272018; doi:10.1371/journal.pone.0233445)
Supplement: S1 File — (ZIP) [file pone.0233445.s001.zip]

Archive with 3 entries (3 files):
- Degree.txt
- DEGs.txt
- path score.txt
