# Supplementary material for: Identification of feature risk pathways of smoking-induced lung cancer based on SVM
Source: PLoS One. 2020 Jun 4;15(6):e0233445. doi: 10.1371/journal.pone.0233445 (PMC7272018; doi:10.1371/journal.pone.0233445)
Supplement: S1 File — (ZIP) [file pone.0233445.s001.zip › Degree.txt]

node	degree
POP5	1
CHIC2	1
POP4	1
HTR4	0
CAPNS1	2
PSMD5	1
GABARAPL2	1
MAPKSP1	1
PRKAR1B	1
ATF3	4
MTMR2	0
AIRE	0
IL20RA	0
GATA3	1
GATA2	2
OAZ1	2
GIGYF2	1
GABARAP	0
OAZ2	2
CYB5R1	1
SCGB1D1	1
GRIN2A	6
HSPH1	2
KLRK1	0
PRKAR2A	4
VTI1B	1
ATG5	1
HEXIM1	2
JUN	17
EIF2AK1	1
PBX3	1
PBX2	6
NR0B2	3
CP	2
VANGL1	1
MLLT10	0
EIF5	1
FXYD3	1
HIST2H2AA3	2
ARF1	14
PIGO	1
HEXB	0
SRPR	1
ZNF44	1
ARHGAP5	1
FAM115A	2
PQBP1	4
MRPL42	2
TUBA1B	1
ATIC	0
CHAF1A	2
HEY2	0
IKBKE	2
APPL2	1
C20orf195	1
DUSP1	3
LRDD	4
BGN	1
RAB3IL1	0
FOS	9
DUSP9	2
DUSP6	1
MED28	1
VAMP8	1
F7	0
MED21	1
AGPS	1
CDC42EP3	2
MMP19	1
VAMP1	1
ERGIC3	0
PIGF	1
DLD	0
ARF5	1
IDUA	1
KCNA1	1
ODC1	2
KCNA5	2
NOC4L	4
PSMB6	1
PSMB7	3
RECQL5	2
PSMB1	1
DMD	4
RABAC1	7
MBD4	2
MDH1	1
USP9X	1
MBD1	3
MCRS1	5
WNT7A	2
ARCN1	4
NUDT21	1
PSMC6	1
PSMC3	0
PSMC2	2
SERBP1	3
SIGLEC5	1
CCNT1	2
PDCD6	4
NAB2	1
FBXO28	1
ATN1	12
RORB	2
EFEMP2	6
STK11	4
OSBP	1
TNFRSF8	3
CEP250	1
NEK1	2
SLC16A3	1
SH3GLB1	0
CISH	1
S100A1	5
UBE2E3	1
STX7	3
PRPF4B	1
MSH6	1
ACLY	0
MSH2	2
MSH3	1
FSCN1	3
PKP2	1
SLC27A6	1
MAPKAPK5	4
S100A3	0
PTPRCAP	1
BLK	2
TXNDC9	1
PEF1	1
ARL1	1
PKMYT1	1
SAV1	0
HSP90B1	1
PGK1	1
SMYD3	2
NPTX1	1
HTR1A	0
ARPC4	1
TFCP2	1
MNAT1	4
SHBG	5
HSP90AB1	2
LECT1	1
PTEN	5
FHL3	4
FASLG	6
HTR2A	1
ITGAL	0
BICD1	1
BICD2	1
AP4M1	5
SUMO1	6
SUMO2	4
HMG20B	1
PGM5	1
PGM1	1
HSP90AA1	16
KSR1	2
SH2D3A	0
DHPS	1
SH2D3C	3
AHSA1	1
RAD23A	3
ARFGAP1	5
PIK3CA	2
ADORA2B	1
PCCB	0
TMBIM6	1
PIK3C3	3
PPP1R12B	1
ITGA9	0
BCAT2	0
PPP1R15A	1
PRPS1	2
GTF3C3	1
SRC	29
USH1C	0
HSD17B14	0
FURIN	2
PBXIP1	2
SRI	1
RCHY1	1
EHBP1	1
U2AF2	3
CDC37L1	1
UBQLN4	26
SH2B2	2
KCNJ5	0
KCNJ9	1
CDC5L	1
NELL2	1
MCM3AP	1
SNRK	2
EIF3J	0
PDCD4	0
TRIM37	5
P4HB	1
CD247	5
KCNK1	0
TRIM32	1
SPG21	3
CD244	1
PTPN2	3
PTPN3	3
EIF4A1	1
CCNH	3
PLEKHB1	2
UBE2L3	4
CRKL	7
UXT	1
CCDC91	0
C6orf108	0
BSG	3
RCC1	4
TRIM27	0
ATP6V1E1	1
SEC62	1
CER1	0
ACVR1	5
ENTPD2	1
IMP3	1
CSNK1D	1
MIF	3
THAP1	1
GNPAT	1
CSNK2B	7
TRIB1	2
RIN1	1
ADCYAP1R1	1
PAXIP1	1
PEX11B	1
PIK3R4	1
CEND1	1
EVPL	1
GSPT1	0
SNX2	2
PCBP4	1
TSPAN6	1
NEU1	1
HLTF	1
APOBEC3C	1
EGR1	2
YES1	3
XRCC4	2
CRADD	5
TNFSF12	1
C16orf57	1
PAICS	2
AIMP1	2
EXT2	0
AIMP2	2
SNW1	1
CDC16	1
GRAP	2
CALM1	12
TNFRSF13B	1
MRPS12	1
PTPRJ	3
IKBKAP	6
PEPD	0
AP2A2	3
RAB22A	2
PPP3CA	2
AKAP11	1
SPTLC1	1
SPTLC2	1
GNRHR	0
MLX	1
SSSCA1	4
KIF1B	4
APOBEC1	1
NCOA1	14
SEC13	1
APOBEC2	1
FSHB	0
MST1	0
CACYBP	2
TFB2M	1
SYN1	7
NR5A1	5
NCR3	2
KIF2A	1
PPYR1	1
ARHGEF1	0
EEF1E1	1
PTMA	3
DYNC1I2	2
CD63	4
AHCY	0
IGHMBP2	1
DERL1	1
TMPRSS2	0
NEDD9	4
CRIP2	1
RELN	1
NFIL3	1
PAK7	2
CD59	4
RXRG	2
AASDHPPT	1
CCT5	4
PAK4	0
MAP3K3	6
PEX19	2
CRYBB3	0
RPA1	2
UBE2G1	1
RSRC2	1
MYO9B	3
STK17A	0
SGSM2	1
CCNG1	1
AGGF1	1
SRP19	1
DCLRE1C	4
CD82	2
PRDM1	1
MPO	1
ETS2	4
CAPN3	2
BANF1	0
RGS7	1
TMOD1	1
PDGFRB	14
MSX2	0
SLC30A3	2
WBP11	7
ADAM19	2
EEF1A1	21
GPRIN2	2
PPIF	1
DPEP1	1
MASP2	0
PPIB	1
PPIA	3
PSMD10	1
VCP	2
TSG101	1
TMED10	2
NPR3	0
COX17	2
DAPP1	2
MCHR1	0
CACNA1G	1
PLD2	5
GRK5	2
NPHP1	1
KIF3C	0
CD99	4
UBE2H	2
CAV3	1
DSTN	1
NUP153	3
IGF2R	1
IFT20	1
VIL1	2
PROC	2
BMP1	3
COL5A1	1
BHLHE40	2
CNTN2	1
YWHAE	16
MAST2	2
HMGB2	1
TH1L	3
ATP2A2	2
SIRPB1	0
YWHAQ	12
SNTA1	3
ARHGEF15	2
GLRX3	2
EED	2
DYNLT3	3
ARHGEF17	0
DDX54	1
EEF1G	4
CREB3	1
RCN2	2
IRF4	2
PEX3	1
GORASP2	8
CAT	0
CRY1	2
NAA38	2
RBM23	1
DCTN1	5
LAMA3	2
CSTF2T	1
HMGCR	0
CLCN3	0
CBL	15
ADD2	2
MOBKL3	7
CYTH2	3
C10orf18	0
TRDMT1	2
ARFGEF1	1
ATF7IP	7
TAF12	1
PDAP1	1
MAPK14	14
CD6	1
ERCC3	4
CD5	6
CARM1	3
TAF7	2
CD9	2
VIM	17
RAN	5
CYFIP1	0
SERPINE1	3
SMC3	1
HOMER3	1
JUNB	3
IER3	1
WSB2	1
DAPK2	0
PRKCD	12
ATG10	1
DYNC1LI1	1
BCAN	1
TEP1	1
MAP1B	3
HECW1	1
NUP98	3
HOXB8	2
HOXB6	1
ASF1A	3
CTBP1	1
PRKDC	9
RPN1	3
NEDD4L	1
ANAPC10	1
HBXIP	2
PRDX2	2
PRDX4	0
SSR1	1
PLCG1	20
ICOS	0
CEP76	4
HOXC8	4
FDFT1	1
PLK3	3
JUND	5
H3F3B	1
FZD5	1
ST13	2
MCAM	1
FZD9	1
TRIP4	4
GP6	1
LASS2	1
GP9	1
EHD2	1
CDK10	1
HNRNPC	1
PAM	1
BTG2	4
ARPC1A	1
CLTC	3
SRP54	1
CLTA	2
PRSS23	5
SLC6A3	1
ASGR2	1
SERPINA5	2
ING2	1
C1QTNF1	1
IMPA1	0
ADAMTSL4	2
TIMP1	2
AP3S1	1
CIC	1
MYST4	1
BATF3	1
SSR4	1
HSBP1	1
EXOC7	4
ANXA5	3
PAX3	1
COPZ2	1
PAX5	0
TACR1	1
TSPY1	1
C14orf166	0
TCP1	2
ENG	2
SF3B3	1
USO1	4
NOTCH2NL	1
GPS2	1
HSPA13	1
PAPSS1	1
RNF139	1
RNF138	1
ASNA1	0
PPP1R8	2
AGA	1
BRD7	1
BRF1	1
KIDINS220	2
NR1H4	2
WWP1	2
GTF2H3	1
KIAA1279	3
IGLL1	0
DGKD	0
GTF2B	5
IPO5	3
PPP1CB	3
GRAP2	2
LAMP2	1
PAPOLA	1
RAB2A	2
MAP2K4	3
TPM3	1
DYRK1A	1
MITF	6
VRK1	1
ILF2	3
PGF	0
TRAIP	2
CACNB1	1
ARMCX2	1
MADD	1
ERP29	2
ERH	1
ENY2	1
RAB5C	1
CBFB	0
CUL3	1
CUL1	1
KLC1	3
VTN	1
UBR5	1
DRD2	2
MAP2K7	2
MPDU1	1
RAB4A	3
TRAPPC4	1
LSM1	3
PHKB	1
ESRRG	4
SYNJ2	0
LSM3	3
COPS4	3
CDK9	5
CDK7	3
COPS5	12
DAB1	6
CNOT1	1
CDK4	5
P4HA2	1
COPS2	5
PDCL	2
BCL2	9
CNOT8	2
COPS8	3
EIF4G3	1
PLEKHF1	1
ADRA1A	1
DUSP10	1
IDH3B	2
TLK1	1
CCDC53	3
IDH3A	1
WIPI1	1
TRAF2	21
TRAF1	6
TSN	1
PTP4A1	1
TFDP2	1
TRAF3	4
DNAJC6	2
SCGB2A1	1
POLR1B	0
IL3RA	1
RPL37A	1
NOS1AP	1
ANG	1
CRK	11
GTF2A1	3
RAB1A	7
GTF2A2	1
CEBPG	1
PPAP2C	1
NOD1	1
DNAJB6	1
POLR2C	5
RBBP8	3
POLR2E	1
DNAJB9	1
ASCC3	1
CACNG3	1
POLR2J	1
TUB	2
RCVRN	2
GFER	3
DNAJA1	3
RAD50	2
SNRNP40	0
VAPA	3
METAP2	1
APP	7
VEZT	0
PITPNA	3
GDE1	1
AQP2	0
GOLGA4	1
PNP	2
GOLGA5	1
RUSC2	1
PPP2R1B	7
FLAD1	0
ARFIP2	2
ARFIP1	1
SOX9	2
SEPHS1	0
KIFAP3	2
C1orf103	19
RDBP	0
KRT1	2
KRT8	5
CRNKL1	1
MAPK8IP3	3
RRAGA	0
NIF3L1	11
IL23A	0
SUCLG2	1
SUCLG1	1
SIK1	1
VDAC1	2
NECAB2	3
KLK1	1
ANP32A	3
SH2D2A	1
STXBP1	3
TXN	3
GMCL1	1
CRHR1	1
FXR1	2
CSTF1	0
ATP6V0A2	1
TP53BP1	4
SLC35E1	1
SIAH2	5
INSR	13
GNG13	1
MPHOSPH10	1
MAGED2	1
ATM	6
GDI2	2
HBB	0
COIL	8
GABRR2	1
AUH	0
C1QBP	4
DGCR6L	1
TMED2	5
PRMT5	1
PARP2	1
PRMT1	5
TFE3	2
GP1BA	1
AP3B1	3
TOPORS	2
NME1	4
RHOB	1
NHP2L1	1
NME7	1
RDH5	0
ALDOC	1
MAPRE3	2
UMPS	1
RHOQ	3
BAT3	8
RTCD1	0
ADH1A	0
CXCR5	0
AKAP7	1
PTS	0
PPP2CA	8
NPY	1
NT5M	0
MAP4K5	3
DCPS	0
GABRD	1
MPP3	3
NFYB	2
SORBS2	2
MLH1	1
KRT18	9
PRKRA	0
NBR1	0
APBA1	2
TRIP13	6
APBA3	1
HDLBP	1
SVEP1	1
HADH	0
TSC2	6
PDIA5	1
DCTD	2
PREPL	1
TBL1XR1	1
TIMELESS	1
STAM2	1
RAI14	1
RASL12	3
COPB2	2
COPA	6
COPB1	8
NOP2	2
FBLN2	3
EFNB2	1
EMG1	1
MAN2A2	2
UBC	1
TASP1	1
ATP6V1H	1
MYH11	1
RIPK1	6
ZC3H14	1
HSPA9	1
SMAD1	13
HSPA8	8
SMAD4	23
HSPA5	4
HSPA4	2
ESR2	7
NR4A2	1
DLG1	7
DLG3	4
CAPRIN1	0
DNAJC10	1
CHMP2B	1
COPE	3
FGFR1	2
HSPB3	3
PKD2	0
ELAVL1	2
HAPLN1	1
HEBP2	1
CASP2	4
MAPK1IP1L	1
DCC	3
PPP2R5D	1
DNM1	4
TGFBR2	2
ZAP70	7
RASA1	10
TERF2IP	1
PFDN1	2
PFDN2	2
LALBA	0
SKIV2L2	1
PAPPA2	2
CAMK2B	2
TM2D1	1
RGS16	2
PON2	1
THBS2	0
TOB1	3
HSPD1	2
ACAN	3
UGP2	0
RPS6KC1	1
MAPK1	30
BUB3	1
CLASP1	1
BAD	5
CRYGC	0
