# Supplementary material for: Identification of feature risk pathways of smoking-induced lung cancer based on SVM
Source: PLoS One. 2020 Jun 4;15(6):e0233445. doi: 10.1371/journal.pone.0233445 (PMC7272018; doi:10.1371/journal.pone.0233445)
Supplement: S1 File — (ZIP) [file pone.0233445.s001.zip › DEGs.txt]

TSR1	-1
DCLRE1C	-1
PRDX2	-1
FLJ42627	-1
RPL35A	-1
P4HA2	1
PRR11	-1
MFSD11	-1
SLC35E1	-1
MYO1C	-1
PGF	-1
ZNF160	-1
ZNF611	-1
MZT2B	-1
RIOK3	-1
CYP3A4	-1
DIP2A	-1
FAM106A	-1
UBQLN4	-1
ZNF721	-1
POLR1B	-1
LOC100506469	-1
FARP1	1
KLHL24	-1
HAUS2	-1
ZC3H7B	-1
GTF2H3	-1
KIAA0894	-1
CDC42EP3	1
DBT	-1
RABAC1	1
HCG2P7	-1
ALMS1	-1
FBXW12	-1
ALPK1	-1
SPG21	-1
PODNL1	-1
RGSL1	-1
VAMP1	-1
PDE4C	-1
FGFR1	-1
ATP8B1	-1
LASS2	1
NEDD4L	1
SPN	-1
KCNAB3	-1
IL13RA1	1
TUBA1C	1
TRAPPC4	1
C20orf117	-1
ADD2	-1
TAOK1	-1
CLPTM1	1
VTI1B	1
MIOS	1
NKAIN1	-1
FAM115A	-1
DAPP1	-1
PRPS1	1
NPFFR1	-1
RAB4A	1
DDX31	-1
CREB3L2	1
PPP1R7	1
POGZ	-1
MBTD1	-1
TBX5	-1
SH2B2	-1
FBXO9	-1
APOBEC3C	-1
NUDT4 /// NUDT4P1	1
CHST5	-1
TMEM185B	1
ORMDL2	1
ADK	1
CRY1	1
SLC4A4	1
LRBA	1
LRRC6	1
PDE8B	1
TCTN3	1
BAT3	1
MRPL18	1
SMYD3	1
POLR2J	1
DAD1	1
DHRS7B	1
APP	1
RNGTT	-1
RPL23AP32	-1
TCF7	-1
DDOST	1
NELL2	1
GTSE1	-1
NPTX1	-1
WWC3	1
PRDX4	1
ZNF536	-1
CDK7	1
ATN1	-1
KIAA0100	1
MAPK14	1
RPF1	1
ORC6	-1
WIPI1	1
MRP63	-1
LOC729164	-1
SLC30A5	1
ASNA1	1
NYX	-1
SUZ12P	-1
GALK2	1
C21orf96	-1
UNC45A	-1
ARID5A	-1
MOCS2	1
YIF1A	1
CLCN3	1
MRPS15	1
ZDHHC4	1
TOB1	1
GPR1	-1
FLJ38109	-1
PCDH11Y	-1
KIAA0101	-1
CATSPER2 /// CATSPER2P1	-1
PCDHGA8	-1
PART1	-1
GMPR2	1
PRKAR2A	-1
PDZD3	-1
CNPY2	1
PCDHA5	-1
COX17	1
KIFAP3	1
ZNF701	-1
MTRF1L	-1
ITFG1	1
SEC23B	1
RER1	1
SLC5A1	1
DHPS	1
CPNE6	-1
P2RX4	1
PFDN2	1
CRIP2	1
ST3GAL2	-1
CCDC90A	1
MEIS2	1
RAB15	-1
TFAP4	-1
MYO9A	-1
GTF3C3	1
GLG1	1
NUBP1	1
ACOX1	1
FARS2	1
LOC100507424	-1
HEXIM1	-1
KCNB2	-1
SLC16A6	-1
PCDH11X	-1
EFNA5	-1
C20orf3	1
RAB11FIP5	-1
RPL37A	-1
OLFML2B	-1
XRCC2	-1
MPPED2	-1
MSH6	1
AGPS	1
COQ9	1
SMA4	-1
SAV1	1
SORBS2	1
KSR1	-1
FLCN	-1
RSL1D1	-1
PSMC3	1
PITPNA	1
PAICS	1
MRPL17	1
CEP57	1
PAPPA2	-1
GCM1	-1
TXNDC15	1
KIAA0240	1
PECI	1
CD59	1
DCTN1	1
ATP6V1D	1
FOS	1
PQBP1	1
APOO	1
PPP3CA	1
RECQL5	-1
ZAP70	-1
ZNF165	1
FGF14	1
NPHP1	-1
DMD	1
MRPL48	1
MED21	1
EXOC7	-1
ING2	1
TMEM59	1
DUSP6	1
PDLIM4	1
GPR172A	1
SERPINE1	-1
HEXB	1
KCNJ5	-1
ZNHIT3	1
KRT32	-1
MLLT10	-1
RCE1	-1
DCPS	1
SYN1	-1
SH2D3A	-1
TUBA1B	1
POP5	1
PPP6C	1
CASP2	-1
DNAJA1	1
GNL3L	-1
GATA2	-1
CD248	-1
COX7A2L	1
ODF2	1
CHIC2	1
DUSP1	1
NUP210	-1
EIF4A1	1
MPP3	-1
SLC33A1	1
LAT /// SPNS1	-1
FAM69A	1
EFEMP2	-1
DERL1	1
RNF138	1
GNPAT	1
FBXO41	-1
MRPL39	1
HSP90AA1	1
C6orf108	1
MIF	1
MRPS28	1
INO80D	-1
C6orf120	1
PTS	1
IDH3A	1
AASDHPPT	1
MRPS7	1
NOS1AP	-1
ZNF460	-1
LOC442421 /// LOC728297	-1
DUSP9	-1
TTC33	1
NUP37	1
DHCR7	1
ZFYVE21	1
HERPUD1	1
PTEN /// PTENP1	1
DAO	-1
CRYZL1	1
NME7	1
RBM23	1
SLC25A16	-1
NCRNA00230A	-1
TSG101	1
MRPL42	1
CYHR1	-1
MCM3AP	-1
ARPC4	1
CAT	1
C19orf53	1
DDX1	1
ATG10	-1
JUND	1
CACYBP	1
SNRPN /// SNURF	1
PRUNE2	1
ARF4	1
ENSA	1
ENG	-1
PRODH2	-1
HMG20B	1
TRMT61A	-1
PHOX2B	-1
AMZ2	1
SLC38A2	1
VPS72	1
TNFSF12	-1
OR10H1	-1
DDA1	1
TMEM50B	1
RAG1AP1	-1
HSBP1	1
SCCPDH	1
PDZD8	1
RAB22A	1
DNAJB9	1
FSCN1	-1
GOLGA5	1
INTS12	1
TSGA10	1
CLIP3	-1
EED	1
EPX	-1
DDX50	1
OTUB1	1
PSMC2	1
DHRS7	1
CCT2	1
AHSA1	1
LIMCH1	1
FAM179B	1
SPTLC2	1
MRPS12	1
PSMD6	1
PIK3C3	1
UBE2J1	1
CCT4	1
SSR4	1
NOL7	1
NCR3	-1
LOC100506571	-1
LRCH4 /// SAP25	-1
PDE3A	-1
MC1R	-1
CAMK2B	-1
NUCKS1	-1
SLC30A3	-1
STAG3L1	-1
RHOT2	-1
TACR1	-1
C1QTNF3	-1
ATM	-1
DERL2	1
CCDC87	-1
HADH	1
HECW1	-1
AOC2	-1
GATA3	-1
SIGLEC5	-1
TULP2	-1
TFR2	-1
RHOQ	1
C7orf28B /// CCZ1	1
TRAPPC3	1
IL18BP	-1
TRRAP	1
LAMP2	1
PPP2R2D	1
PPP1R15A	1
PSMD10	1
MRPL52	-1
KIAA0664L3	-1
NOX5	-1
FLJ11292	-1
FAM96B	1
GPR157	-1
EMG1	1
KDELR3	1
USP21	1
ARFIP2	1
KIF3C	-1
HDGFRP3	1
MGST3	1
C11orf73	1
CCDC22	1
TMEM126B	1
CCDC30	-1
SYDE1	-1
PSMD8	1
DLAT	1
SLC35B1	1
ARPC1A	1
EIF1	1
AGGF1	1
SWAP70	1
NIF3L1	1
LGR5	-1
TMEM147	1
ZMPSTE24	1
HAT1	1
HOXC11	-1
TROAP	-1
ATP6V0D1	1
GABRD	-1
ANGEL1	-1
NUDT9	1
UTP18	1
ICAM4	-1
RGS16	-1
EIF2AK1	1
ATXN10	1
PFDN1	1
NARG2	1
SCFD1	1
HAAO	-1
GGT1 /// GGT2 /// GGT3P /// GGTLC2 /// GGTLC3	-1
BLK	-1
C8orf60	-1
GSDMB	-1
ASNSD1	1
MOG	-1
RAD50	1
TIGD1L	-1
VANGL1	1
HTR2A	-1
PADI3	-1
DAPK2	-1
SLC7A10	-1
AHCY	1
C14orf109	1
LIPF	-1
PEX2	1
CUL1	1
ETV1	-1
C6orf15	-1
C1orf95	-1
PEX11B	1
PGM1	1
TRIM36	1
RPA1	1
DNAJB1	1
CDC40	1
SNX17	1
C3orf75	-1
TBCB	1
KLC1	1
PIGF	1
GP6	-1
BTBD18	-1
PIP5K1B	1
GFPT1	1
CACNA2D2	-1
RBM4	-1
ZNF669	-1
CDK9	1
ITIH4	-1
HYAL4	-1
CDK4	1
THBS4	-1
ANKMY2	1
MAGED2	1
YME1L1	1
PDCD4	1
NHP2L1	1
GIN1	1
IQCK	1
HSD17B12	1
STX7	1
DNAJC12	1
PEF1	1
PDCD6	1
TFCP2	1
MMP19	-1
RPL18	-1
GALC	1
LGI2	-1
SELT	1
MINPP1	1
NUDT21	1
CD82	-1
CACNA1H	-1
PRPF18	1
POLR2E	1
MRPL15	1
CSTF1	1
OR12D2	-1
HSPA4	1
LRRC59	1
CCDC92	1
PDCD11	-1
PALM	-1
CD6	-1
ARL1	1
RCN2	1
RIN1	-1
LOC647070	-1
TSPY1	-1
COPS2	1
MRPS17 /// ZNF713	1
FUT8	1
PCMT1	1
SH2D3C	-1
HOMER3	-1
PAK4	-1
LOC100505593	-1
IL1F6	-1
C1QTNF1	-1
UBE2S	1
PARP6	-1
PTH1R	-1
SIAH2	1
NGDN	1
CDC16	1
WRB	1
KLK1	-1
IL23A	-1
NACAP1	-1
SR140	1
IL20RA	1
EIF5	1
MAN1A2	1
RGPD5 /// RGPD6 /// RGPD8	1
ATG5	1
COPS8	1
CYP4F12	-1
ILF2	1
DGCR14	-1
USP16	1
SNRNP27	1
CHD1L	1
SEL1L3	1
SEC62	1
CXorf21	-1
SEPHS1	1
BBS9	1
SEC13	1
CACNB1	-1
MSH2	1
TIMELESS	-1
NNT	1
PRSS1 /// TRY6	-1
SLC35A5	1
POU4F3	-1
SHANK2	1
AGA	1
TRIM32	1
RAB3IL1	-1
UBXN4	1
NUDT4	1
SYPL1	1
AKAP7	-1
IRF4	-1
CGRRF1	1
PPP1R12B	-1
NOP2	-1
PJA2	1
HMGCR	1
ARMC8	1
NUP98	1
FXR1	1
NACC2	1
TMEM208	1
LRFN4	-1
WDR47	1
RASAL2	-1
C16orf80	1
MITF	1
SNX2	1
TMEM47	1
ABHD6	1
ODC1	1
FGF22	-1
CHAF1A	-1
MCAM	-1
CREB3	1
THBS2	-1
VAMP8	1
WDR26	1
HSPA8	1
PPP1CB	1
UBE2N	1
DNASE2	-1
TMPRSS15	-1
LOC100093698	-1
G3BP2	1
HSF2BP	-1
RMND5A	1
SDF4	1
LEPROTL1	1
COPA	1
LHB	-1
POP4	1
CCDC71	-1
KIAA0087	-1
PPIA	1
C5orf54	1
IFNA17	-1
ECD	1
RTCD1	1
CCDC76	1
ARHGAP10	-1
PAK7	-1
ZFP36L2	1
ARMCX2	1
LOC100130633 /// ZMYM6	1
ANAPC5	1
CCRN4L	-1
FAM21C /// FAM21D	1
VDAC1	1
UBE2M	1
LOC100288594	-1
RNASE4	1
RUVBL1	1
ARL8B	1
RAB1A	1
ZNF783	-1
TAF12	1
ERN2	-1
APOC4	-1
FEM1C	1
CRNKL1	1
ASTN2	1
SNRK	1
AIFM1	1
SMO	-1
OR3A3	-1
PALLD	1
RCHY1	1
TNKS	1
ACVR1	1
SIGLEC7	-1
PPIE	1
IDH3B	1
GPX5	-1
ZNF814	-1
NFIL3	1
RPGRIP1L	1
LRRTM2	-1
DHODH	-1
SAP30	1
CDS2	1
PRMT5	1
NSUN3	1
IDUA	-1
SEC24B	1
MPDU1	1
SNX7	1
CEND1	-1
SOX9	1
PRKRA	1
IQCH	1
CP	1
TFDP2	1
TEP1	-1
IGLV1-40	-1
RAB3GAP1	1
ALG5	1
ARVCF	-1
WBP5	1
GANAB	1
MED28	1
PAM	1
SLC39A6	1
CD63	1
PREPL	1
LSM4	1
TRIM27	1
IL3RA	-1
VPS13B	1
RPL38	-1
INO80B	1
FKSG49	-1
SEC11A	1
SLC9A6	1
JTB	1
MYH11	-1
PON2	1
COPZ2	-1
LRDD	-1
VEZT	-1
POLR3K	1
AUH	1
EFNB2	1
RAI14	1
FAM189A1	-1
ZBTB1	1
SSX2 /// SSX2B /// SSX3	-1
CD207	-1
FBXO28	1
CHCHD2	1
H2BFS	1
SPTBN5	-1
RNF139	1
GORASP2	1
NHLH1	-1
UTP14C	1
LOC646934	-1
GTF2B	1
SRP19	1
ZMYND10	1
SPANXC	-1
AP3S1	1
HSPA9	1
CXorf40A	1
DBI	1
GPKOW	1
MFAP3	1
TDP2	1
ALDH18A1	1
RASL11B	-1
GPRIN2	-1
AKAP11	1
AOX1	-1
ACCN4	-1
DYRK1A	1
JUN	1
QPCTL	-1
TNN	-1
MYO9B	-1
NEK1	1
KRT18	1
GNG13	-1
PLSCR2	-1
SSSCA1	1
SUMO1	1
SLC35A2	1
PPP2CA	1
PRKACG	-1
ICOS	-1
SHQ1	1
RHOF	-1
SC5DL	1
METAP2	1
AZIN1	1
TMPRSS2	1
CD5	-1
CNGB1	-1
HLTF	1
POLD3	1
PCID2	1
MPHOSPH10	1
RASL12	-1
CD302	1
PIK3R4	1
SLC30A1	1
NDUFS1	1
BRP44	1
ATP6AP2	1
KRR1	1
ARFIP1	1
NUP107	1
TM2D1	1
PKD2	1
MRPL34	1
PRRG3	-1
U2AF2	-1
GJC2	-1
USH1C	-1
ASXL2	1
FABP2	-1
DPY19L4	1
TDRD7	1
GABARAPL3	-1
CCDC9	-1
TSC2	1
BET1	1
HBS1L	1
CD99	1
IFT88	1
HOXC13	-1
HOXB6	-1
ITIH3	-1
INSR	-1
ACAD10	-1
MAPRE3	1
HIST1H1T	-1
KCNA1	-1
MDH1	1
TRAM1	1
LXN	1
RXRG	-1
SERPINI1	1
ERGIC3	1
UFSP2	1
SMAD1	1
EPS8L3	-1
ZNF440	-1
RBBP8	1
SNX13	1
TGFBR2	1
NOL11	1
MLN	-1
LMBRD1	1
TMCO1	1
IKBKAP	1
RPN1	1
FER1L4	-1
UQCRC2	1
INE1	-1
TH1L	1
GLRX3	1
RCC1	-1
CALM1	1
CLCA2	1
RNF122	-1
TMCO3	1
MSH3	1
COPB2	1
TRMT112	1
UBE2Q1	1
SERBP1	1
DNAJC6	1
TSPAN1	1
PPP1R14D	-1
PYROXD1	1
KLF4	1
WBP11	1
TMF1	1
NR0B2	-1
SMC6	1
SDHC	1
PPYR1	-1
OGDHL	-1
KIDINS220	1
IPO5	1
HPX	-1
MIA2	-1
NR5A1	-1
RPN2	1
ACTL8	-1
CCDC59	1
HUNK	-1
LOC100509749	-1
ADCY3	-1
MAPKAPK5	1
C6	1
TMEM45A	1
UBE2B	1
BCL7B	1
TUB	-1
IMP3	1
CD244	-1
GOLGA4	1
ATP6V1E1	1
ARHGEF1	-1
COPS5	1
ELAVL1	1
UBE2H	1
FAM21A /// FAM21B /// FAM21C	1
PNOC	-1
ANKHD1 /// ANKHD1-EIF4EBP3	1
CSTF2T	1
DLG1	1
WNT7A	-1
OR2C1	-1
LOC155060	-1
SH3BP4	1
AIRE	-1
GNAT2	-1
KLHL28	-1
COMMD3	1
EEF1E1	1
ST13	1
SEL1L	1
RAB28	1
BTG2	1
EXT2	1
TRPV5	-1
DYNC1LI1	1
CLTC	1
PPP1R10	1
GFER	-1
SLC16A3	1
PPM1D	1
CDKN2AIP	1
CREBL2	1
ZC4H2	-1
ZC3H13	1
CCDC91	1
C7orf10	-1
TDRD12	-1
TM9SF4	1
DND1	-1
CBFB	1
SSR1	1
C16orf57	-1
TOPORS	1
SP140	-1
ATF7IP	-1
MRFAP1L1	1
PPP2R3C	1
DGCR6L	-1
TFE3	-1
TGDS	1
RAB2A	1
PPP1R8	1
IK	1
ENY2	1
SRSF10	1
SLC6A13	-1
C2orf47	1
DNAJB6	1
RASA4 /// RASA4B /// RASA4P	-1
MPV17	1
ANP32A	1
LOC100509558 /// LOC100510047	-1
NME1	1
TRAIP	-1
PIGO	1
CYTH2	1
C8orf44	-1
MTMR2	1
CEP76	1
SKIV2L2	1
FAM172A	1
CRKL	1
PLEKHB1	1
XRCC3	-1
POLR3E	1
CNGB3	-1
ACAT1	1
KIF2A	1
STAM2	1
DYNC1I2	1
MPPED1	-1
ADI1	1
SEC23IP	1
PDIA6	1
PCDHGA10	-1
VDAC3	1
PGK1	1
CCPG1	1
RPS27L	1
OAZ1	1
IER3	1
PAPOLA	1
HYOU1	1
MNAT1	1
PBX3	1
CNOT8	1
MRPL35	1
SIK1	1
ZKSCAN5	1
SPO11	-1
ONECUT1	-1
MAPK1	1
UTP3	1
NT5M	-1
LOC100132247 /// LOC348162 /// LOC613037 /// LOC728888 /// NPIPL3	-1
COG5	1
ASGR2	-1
CCT5	1
MST1P9	-1
GALR1	-1
SCGB2A1	1
SSFA2	1
TUSC2	1
MEX3C	1
MN1	-1
PLK3	-1
PDE1C	-1
ESR2	-1
PEPD	1
PANK3	1
ARL6IP5	1
ANGPTL2	-1
PDCL	1
USO1	1
CPLX3 /// LMAN1L	-1
GALNT11	1
ADSL	1
TRIP13	1
CUL3	1
TMEM110	1
ZNF710	-1
VRK3	1
SLC30A9	1
LARP7	1
PIGK	1
NEUROD2	-1
PTPRCAP	-1
SLC27A6	-1
STT3A	1
LMBR1L	-1
SHBG	-1
HSPA13	1
LAMP1	1
VTN	-1
TRIB1	1
ATP5H	1
SGSM2	-1
MRPL13	1
CLN5	1
AIMP1	1
TMEM189-UBE2V1 /// UBE2V1	1
FDFT1	1
PSMB6	1
DAB1	-1
KIAA1731	-1
PBXIP1	-1
NDUFAB1	1
ADAM30	-1
SLC25A32	1
FTCD	-1
LBH	1
TMEM70	1
PHLPP1	1
LSM12	1
RAB5C	1
LYRM4	1
PREX2	-1
BRD7	1
FAM60A	1
MRPL40	1
NOTCH2NL	-1
AP4M1	1
MRPS14	1
POU5F1P4	-1
PITRM1	1
MUDENG	1
MAP2K7	-1
SLC6A3	-1
GGPS1	1
B4GALT2	-1
PPAP2C	1
LBP	-1
TTC38	-1
DUOX1	-1
TET3	-1
ARFGEF1	1
C22orf24	-1
AFTPH	1
C8orf41	1
MSL1	1
KRT19P2	-1
ORC5	1
HSPA5	1
EGR1	1
GPS2	1
DCHS2	-1
CNBP	1
NR4A2	1
KRCC1	1
OR7E19P	-1
USP1	1
GRSF1	1
ARHGEF17	-1
ABCF2	-1
HSPA4L	1
REEP4	-1
DYNLT3	1
SERPINA5	-1
GRIN2A	-1
EHBP1	1
RPL39	-1
CACNG3	-1
MID1IP1	1
INSIG2	1
FURIN	-1
DLX4	-1
RNASE3	-1
IARS2	1
STAT2	-1
IGHMBP2	-1
ZFHX2	-1
HSPD1	1
CAB39L	-1
VRK1	1
CAPN7	1
C7orf42	1
CCDC28A	1
AMN	-1
NDOR1	-1
GDI2	1
WDR78	1
ITGA9	-1
SLC1A4	1
NDUFAF1	1
ATF3	1
DPEP1	-1
TSPAN3	1
UBE2D3	1
DYM	-1
MPZ	-1
ATP2A2	1
VCP	1
MYO1E	1
ENPP4	1
PCNXL2	-1
SRPRB	1
EFHC2	1
PYGB	1
DNAJC10	1
CDH4	-1
KRT1	-1
GBE1	1
OSBPL11	1
NXPH3	-1
ZFR	1
SNTA1	-1
IKBKE	-1
REEP5	1
SPP2	-1
DYNLRB1	1
SCIN	-1
MEPE	-1
RPS6KC1	1
RELN	-1
MTPAP	1
AIDA	1
ZFAND1	1
C22orf26	-1
PRKDC	1
L2HGDH	-1
C20orf30	1
PDAP1	1
MTCP1NB	1
IL1RL2	-1
SLC6A5	-1
EIF4G3	1
CCNH	1
EVPL	-1
COX5B	-1
PIK3CA	1
GUCA2B	-1
TBC1D2B	-1
CCNG1	1
TNS4	-1
NDUFV2	1
TCP10L	-1
NET1	1
RAB4A /// SPHAR	1
CRYBB3	-1
C3orf63	1
RAN	1
TTC35	1
ANO2	-1
ERP44	1
STK11	-1
NOC4L	-1
LOC653566 /// SPCS2	1
MMP11	-1
POLR2C	1
CARM1	-1
TSN	1
H2AFY	1
CTSO	1
TBX4	-1
BICD2	1
PPP1R2	1
ANXA4	1
KIAA0564	1
IARS	1
PLCG1	-1
LIMS2	-1
VAPA	1
IFT20	1
ZNHIT6	1
PTEN	1
CPB1	-1
HSP90AB1	1
ANXA5	1
TMED2	1
ATP6V1C1	1
JUNB	1
SLC25A1	1
PACRG	1
CNTN2	-1
PAX5	-1
CNOT1	1
ERH	1
ACOT9	1
KIAA1279	1
FAM5B	-1
C7orf44	-1
OSTM1	1
FZD9	-1
TIMM23 /// TIMM23B	1
DKFZp547G183	-1
CHRNA6	-1
DLX6	-1
NEK4	1
ARL2BP	1
P4HB	1
ZNF492	-1
ERCC3	1
SERINC1	1
LTN1	1
CHMP2B	1
APOOL	1
CD24	1
TXN	-1
CIDEA	-1
KIAA0368	1
TNXA /// TNXB	-1
GFPT2	-1
DCTD	1
SRI	1
DYNC2H1	1
FAM163A	-1
CXCR5	-1
LRTM1	-1
SLC36A1	-1
TMED5	1
TCEB1	1
PTP4A1	1
PRMT1	1
MNS1	1
PCDHB17	-1
VPRBP	-1
ADH6	1
GP9	-1
HSD17B14	-1
NPVF	-1
GDE1	1
FAM13A	1
BCORL1	-1
ANG	1
COPB1	1
RIPK1	1
TMEM14B	1
DHX15	1
MLF1	1
KATNB1	1
C1GALT1C1	1
TMBIM6	1
CHST1	-1
GALNT8	-1
TPRKB	1
PDIA4	1
LPO	-1
SPTLC1	1
PAXIP1	1
GNG12	1
IGLL1	-1
BRF1	-1
NCOA1	1
SARS	1
NGB	-1
NARS2	1
BAD	1
MRPL3	1
GNRHR	-1
TLK1	1
ATIC	1
RHOB	1
NME5	1
PRSS23	1
DKFZP434C153	-1
PCDHGB5	-1
SAMHD1	1
SLIT3	-1
TTC30A	1
TMEM59L	-1
CRTC1	-1
ZNF221	-1
F7	-1
ADRA1A	-1
SPOCK2	-1
KIN	1
PGM5	-1
TMEM39A	1
TMED10	1
BGN	-1
AIMP2	-1
6-Mar	1
THAP1	1
CCNT1	-1
OSBPL9	1
COL5A1	-1
CNN3	1
TMEM143	-1
CHRNB2	-1
TRIM37	1
RNF146	1
PRKAR1B	-1
TMEM33	1
GRK5	-1
WWP1	1
STK17A	1
LECT1	-1
S100A1	-1
IMPA1	1
ANKRD46	1
TSPAN8	1
TRAF1	-1
ABCA2	-1
HNRNPAB	1
NBR1	1
SLC44A4	1
LPA /// PLG	-1
OR3A2	-1
ARHGEF15	-1
MYCBP	1
SRPR	1
BANF1	1
MYST4	1
FBXO3	1
C15orf44	1
C1QBP	1
PZP	1
GPATCH8	-1
APPL2	1
ESPN	-1
TMEM14A	1
GABRR2	-1
ACAN	-1
KREMEN2	-1
ASCC3	1
TBL1XR1	1
TARS	1
PSMC6	1
SLC25A14	1
GABARAP	1
B4GALT4	1
KRTAP2-4	-1
ITGAL	-1
FHL3	-1
P4HA1	1
UXT	1
COPE	1
PMCHL1	-1
KIAA1045	-1
LSM1	1
PCBP4	-1
ZNF207	1
CAV3	-1
FAM3C	1
TPM3	-1
B9D1	1
RNF6	1
DCHS1	-1
NDUFS3	1
SMAD4	1
COBL	1
OSBPL7	-1
PTPRJ	-1
IGHA1 /// IGHA2 /// IGHG1 /// IGHG2 /// IGHG3 /// IGHM /// IGHV4-31 /// LOC100126583 /// LOC100290036	-1
FAM129A	1
CCDC56	1
TNFSF12-TNFSF13 /// TNFSF13	1
SH2D1A	-1
HDAC10 /// LOC100509694 /// MAPK12	-1
NKX6-1	-1
PRDM14	-1
FASTKD5	1
SEC16A	1
C5orf23	-1
TCP10	-1
ACTR10	1
MOBKL3	1
LOC728392 /// NLRP1	1
UBXN8	1
BICD1	-1
COL9A1	-1
CHRM5	-1
AP3B1	1
CCL16	-1
CDK2AP2	1
PDS5B	1
ANAPC10	1
CYFIP1	1
MOCS1	-1
CEBPG	1
KIR2DS2	-1
C1orf9	1
C18orf10	1
AMPD2	-1
GRWD1	-1
HBB	1
CCL13	-1
MCM3AP-AS	-1
LEFTY1	-1
LALBA	-1
CD68	-1
PDGFRB	-1
GEMIN6	1
CD9	1
PKP2	1
ZSWIM1	-1
CDC37L1	1
CHRNG	-1
MMP16	-1
PEX3	1
BRD7P3	-1
PPP2R5D	-1
FRMD1	-1
UNC93A	-1
HEBP2	1
NPR3	-1
CAPRIN1	1
RDH5	-1
ACLY	1
UGP2	1
CYR61	1
FRAS1	-1
SRP54	1
ERP29	1
CAPNS1	1
C22orf43	-1
DUSP26	-1
EDN2	-1
GJA8	-1
BCAT2	-1
OSBP	1
CLSTN3	-1
YES1	1
PGM3	1
BUB3	1
CYB5R4	1
LDB3	-1
IGLV1-40 /// IGLV1-44	-1
PDE1B	-1
FAM189B	-1
KANK3	-1
HS3ST2	-1
BTD	1
DNA2	-1
HSPB3	-1
CRHR1	-1
ASF1A	1
HTR4	-1
CRYGB	-1
MAPKSP1	1
AGRP	-1
LRRC49	1
NEDD9	1
NDRG4	-1
PNLIPRP1	-1
C14orf147	1
C15orf24	1
APOBEC2	-1
SCN1B	-1
SCRN1	1
CEMP1	-1
YWHAE	1
TSPAN13	1
CLTCL1	-1
CIC	-1
GNS	1
FANCF	1
ADAMTSL4	-1
ZNF44	-1
MST1	-1
IGF2R	1
AP2A2	1
WDR76	-1
OCLM	-1
TERF2IP	1
TMEM106B	1
MYO7B	-1
DNAJB5	-1
IRX5	1
GGTLC2	-1
DDX54	-1
MAP1LC3B	1
BEST1	-1
LDB2	-1
RALGAPA1	1
UBASH3A	-1
USP5	-1
GABARAPL2	1
ARF1	1
RDX	1
UBL3	1
UBE2G1	1
TOR1AIP1	1
TRMT2A	-1
APOBEC1	-1
S100A3	-1
WARS2	1
FAHD2A /// FAHD2B /// LOC729234	-1
TTTY2 /// TTTY2B	-1
PTMA	-1
KDELR2	1
MORF4 /// MORF4L1	1
ARFGAP1	-1
MTFR1	1
TRAPPC8	1
GALNT3	1
USP9X	1
DRD2	-1
BCAN	-1
C18orf22	-1
PIGP	1
HDLBP	-1
TRIM45	-1
TAF7	1
MATR3	1
GPR3	-1
KIAA0509	-1
UQCC	1
PBX2	-1
RRAGA	1
TAAR5	-1
C1orf103	1
KIR3DL1	-1
UMPS	1
SLBP	1
UEVLD	1
DUS4L	1
EEF1A1	1
KCNQ1DN	-1
KIAA0664	-1
GP1BA	-1
LOC100509130	-1
SPRED2	1
KCNE1L	-1
TBX1	-1
SNX3	1
LOC55908	-1
METTL3	1
HIST2H2AA3	-1
OAZ2	1
PRAMEF10	-1
MCHR1	-1
SH3GLB1	1
KIAA0748	-1
CEP250	-1
POU5F1P3	-1
TRAF2	-1
C2orf3	1
RAD23A	1
MAP4K5	1
PKMYT1	-1
MYT1	-1
RAPGEF2	1
CSNK1D	1
SH2D2A	-1
C19orf40	-1
HSP90B1	1
LSM3	1
UCHL3	1
PSMB7	1
TNFRSF13B	-1
ARF5	1
MAPK1IP1L	1
CAPN3	-1
AKAP4	-1
TRIP11	1
PRKCD	1
GIGYF2	1
MPO	-1
SRC	-1
BMP1	-1
HSPH1	1
CLTA	1
LRRC23	1
C2orf83	-1
ZNF330	1
RBMS1	1
MEGF9	1
PRPF4B	1
ADIPOR1	1
ATP6V0A2	-1
DKFZp686O1327	-1
TP53BP1	1
C14orf166	1
HIST1H3J	-1
MYBPH	-1
N4BP2L1	-1
ALPK3	-1
YY2	-1
ATP6V1H	1
TFB2M	1
NECAB2	-1
HSD11B1	-1
GNAT3	-1
XRCC4	1
NOVA2	-1
ABHD10	1
BARX2	-1
STAM	1
MOBP	-1
NUCB1	1
RPL13A	1
NDUFC2	1
SDF2	1
RDBP	1
ARCN1	1
NPC1L1	-1
TMEM30A	1
CD247	-1
WNT10B	-1
OTOR	-1
CBL	-1
MUTED /// TXNDC5	1
OR10H3	-1
PDCD10	1
LOC92973	-1
MON2	1
PPP1R11	1
ADORA2B	1
BSG	1
ZBTB11	1
RHBG	-1
C10orf18	1
UNC13A	-1
DNM1	-1
FCER2	-1
RAD54L	-1
ATXN8OS	-1
SIRPB1	-1
PCMTD2	1
ATP5F1	1
GMCL1	1
SLC25A23	-1
MBD4	1
KIAA1614	-1
WDR6	-1
TMEM50A	1
MAP2K4	1
CACNA1G	-1
ARID4B	1
SUCLG2	1
GUCA2A	-1
ADH1A	-1
SSTR3	-1
KDM3B	1
COIL	1
PCDH12	-1
UBR5	1
STXBP1	1
SUPT7L	1
FASLG	-1
BATF3	-1
DCC	-1
PLD2	-1
CCR4	-1
BAZ2B	1
GSPT1	1
CISH	-1
C3orf51	-1
PRDM1	-1
SUMO2	1
SF3B3	-1
ZC3H14	1
SNW1	1
PDIA5	1
PEX19	1
FZD5	1
PSMG1	1
TASP1	1
CTBP1	1
CRYGC	-1
YWHAQ	1
COX11	1
SLC26A10	-1
CIB2	-1
CA9	-1
APBA1	-1
TRDMT1	1
RIOK2	1
DNAJA2	1
CSDC2	-1
ESRRG	1
PAPSS1	1
NPY	-1
MAST2	-1
AQP2	-1
CRADD	1
HOXB8	-1
DLD	1
EEF1A1 /// EEF1A1P9	-1
MRPS33	1
GGTLC1	-1
KRT33B	-1
CST8	-1
BCL2	-1
ASNS	1
ANTXR1	-1
C16orf42	-1
LAMA3	1
LEP	-1
TCP1	1
RRAGD	1
SUCLG1	1
IL9R	-1
LLPH	-1
WDR19	1
MS4A5	-1
KCNA5	-1
SUCLA2	1
SNHG3	-1
MMADHC	1
FAM153A	-1
NGLY1	1
EIF3J	1
CYB5R1	1
PPAP2A	1
PPP2R1B	1
NUP153	1
NEU1	1
LPIN2	1
IGHM /// LOC100510678	-1
TSPAN6	1
TMPRSS5	-1
DLG3	1
HNRNPH2	1
ALDOC	-1
BMP10	-1
POGK	1
CDC5L	1
HNRNPC	1
DUSP10	1
FXYD3	1
LARP4B	1
WSB2	1
TIMP1	1
KRT84	-1
FPGT	1
FAM82B	1
FZD6	1
ETS2	1
MAN2A2	-1
MBD1	-1
ZNF224	-1
C14orf162	-1
MCRS1	1
ATP6V0A1	-1
CRK	1
FSHB	-1
NRN1	-1
SYNJ2	-1
PCCB	1
MAP1B	1
CNTD2	-1
AIM1L	-1
RASA1	1
PARP2	1
APOL2	-1
AQP8	-1
CCZ1	-1
7-Sep	1
C20orf195	1
BRIX1	1
VIL1	-1
FOXJ3	1
GRAP2	-1
ARSF	-1
RB1CC1	1
WDFY3	1
HEY2	1
DSTN	1
FAM3A	-1
SRPK3	-1
MAPK8IP3	-1
LASS6	1
GTF2A2	1
VPS53	-1
GPR31	-1
PTGER2	1
GRAP	-1
PHKG2	-1
TAB2	1
PGRMC1	1
MED17	1
CABP5	-1
C9orf53	-1
NRL	-1
COPS4	1
PRSS53	-1
TXNDC9	1
CLASP1	1
ATF6B /// TNXB	-1
UBE2E3	1
NR1H4	-1
KRT8	1
NOD1	-1
PGP	-1
EEF1G	1
SUPT16H	1
RCVRN	-1
CRYZ	1
BTG4	1
PNP	1
HMGB2	1
RAB21	1
KIAA0754	-1
RSRC2	1
HTR1A	-1
MMRN2	-1
NEBL	1
SVEP1	-1
NEIL3	-1
SKIV2L	-1
ATG14	1
KRTAP5-8	-1
TMOD1	-1
ENTPD2	-1
HP1BP3	-1
SILV	-1
RUSC2	-1
LOC100240726	-1
PAX4	-1
ADAM19	-1
ADIPOQ	-1
BHLHE40	1
SMC3	1
KCMF1	1
RSPH6A	-1
ARPP19	1
MASP2	-1
HAPLN1	-1
IL1RAPL1	-1
KIF16B	1
SLC22A13	-1
PIK3R5	-1
MCFD2	1
ZNF665	-1
PPIB	1
SHPK	-1
DNAJB12	-1
PLCH1	1
FYCO1	1
PHKB	1
NUDT7	-1
ARHGAP5	1
UBC	1
TRAF3	1
UBE2L3	1
KCNK1	1
HDDC2	1
APBA3	-1
CER1	-1
OR11A1	-1
WNT2B	-1
SLC11A2	1
IFNA10	-1
PAX3	-1
PRX	-1
PPPDE1	1
AP4S1	-1
RALGAPB	1
EDEM3	1
INTS8	1
CCDC144A	-1
SLC38A7	-1
SHOC2	1
MYH10	1
PROC	-1
NFYB	1
WSCD1	-1
UMOD	-1
TNFRSF8	-1
KIF1B	1
KLRK1	-1
C2orf67	1
OPHN1	-1
C9orf68	-1
SCGB1D1	-1
KIAA0947	1
LOC729991	-1
ADCYAP1R1	-1
WISP2	-1
TMEM194A	1
MTCH1	1
PLXNB1	1
RORB	-1
EHD2	-1
UQCRFS1	1
PRAMEF12	-1
PSMB1	1
FOXL2	-1
CDK10	-1
FBLN2	-1
IFNA4	-1
SPCS1	1
KBTBD11	-1
ZIC4	-1
ARMCX4	-1
HEXA	-1
MRC2	-1
KIAA0196	1
CCDC53	1
TMEM135	1
RALGPS2	-1
LOC100510314 /// LOC100510451 /// RRP7A /// RRP7B	-1
TMX4	1
DNAJC16	1
DCTN6	1
MAP3K3	-1
C16orf5	-1
DOLPP1	-1
KIAA0182	1
ZDHHC8P1	-1
CLGN	1
FAM149B1	1
SLC26A6	-1
DBNDD1	-1
MDFIC	1
MADD	-1
PIK3C2A	1
TEX261	1
VIM	1
PTPN2	1
PTPN3	1
AHCYL1	1
HOXC8	-1
C14orf104	1
PSMD5	1
FLAD1	1
NAA38	1
TRIL	-1
PLEKHF1	-1
DGKD	-1
PPIF	1
UPK2	-1
OSGIN1	-1
H3F3B	1
GPR137	1
SNRNP40	1
SRP72	1
MLH1	1
RBM8A	1
C17orf42	1
TM9SF1	1
MSX2	-1
EBI3	-1
TRIP4	1
ZNF335	-1
NAB2	-1
GTF2A1	-1
ESRP1	1
PHB	1
MCM9	1
KIAA0776	1
RGS7	-1
MLX	1
CSNK2B	1
KIF26B	-1
BCAP29	1
ROCK2	1
EVC	-1
HBXIP	1
GOLPH3L	1
KCNJ9	-1
AMELY	-1
