# Supplementary material for: Identification of feature risk pathways of smoking-induced lung cancer based on SVM
Source: PLoS One. 2020 Jun 4;15(6):e0233445. doi: 10.1371/journal.pone.0233445 (PMC7272018; doi:10.1371/journal.pone.0233445)
Supplement: S1 File — (ZIP) [file pone.0233445.s001.zip › path score.txt]

gene	1	1	1	1	1	1	1	1	1	1	1	1	1	1	1	1	1	1	1	1	1	1	1	1	1	1	1	1	1	1	1	1	1	1	1	1	1	1	1	1	1	1	1	1	1	1	1	1	1
GO:0009887~organ morphogenesis	2.89641045	-4.726655476	-0.804470409	-1.206722991	2.338078041	-3.998157217	2.124436995	-4.002506388	0.934458179	-0.079565424	3.070916474	0.76298228	5.988310821	-0.588247422	4.358477545	-1.440182717	-10.23769902	-11.44661485	-16.68540116	1.404227089	-7.594288894	-5.830757803	-3.56441667	-6.619120993	-3.923923416	-7.143553615	-4.858461089	-7.121144038	-12.97213292	-6.638935301	-8.936053317	-7.183608699	-18.8346243	-6.839437773	-3.139710953	-6.406627069	-7.768115308	-7.710058725	-6.76509371	-3.93547818	-3.439190454	-5.621077398	-6.970782552	-12.68033862	-8.712455729	-5.80724578	-7.310288021	-4.062107948	-6.802980911
GO:0019932~second-messenger-mediated signaling	5.054402605	-4.884239754	0.017154221	-2.356356266	3.914326105	-5.356101172	2.610963647	-3.988446391	0.060138481	-0.953695467	5.849944093	3.451525626	6.202886376	-0.208370273	1.859007068	-0.30041216	-6.39036921	-9.838567054	-5.780063285	1.270791154	-4.886618068	-5.212854278	-9.906706135	-5.749277749	-7.972482877	-6.270537487	-4.606705451	-6.144453224	-6.38018463	-5.591822393	-4.170994395	-5.938780712	-5.356645045	-5.964285945	-2.849015683	-4.827532359	-7.042192412	-4.686718378	-5.796746071	-4.734766611	-3.020618812	-8.952977432	-6.046119984	-5.597919773	-12.24334393	-4.610611647	-6.327606134	-5.448713587	-13.7515671
GO:0030808~regulation of nucleotide biosynthetic process	3.787807343	-6.722696982	-1.258131463	-1.539938725	3.11166889	-7.719939522	2.936604072	-4.666372941	0.32001792	1.353064515	5.410871957	2.275987032	4.008713403	-1.052539067	1.377719142	0.665192106	-9.124692589	-8.915783125	-8.258309859	0.947424455	-3.314725051	-4.262747115	-8.973211728	-5.028742762	-6.918693906	-9.837109328	-5.373458851	-11.90627785	-7.565307926	-4.877932095	-5.167613279	-5.127428323	-4.963645571	-5.282375986	-2.109637491	-4.142197393	-7.395917196	-11.57578896	-4.90623874	-3.922284478	-5.588143892	-5.838571282	-5.253608792	-4.602411051	-3.495940866	-4.415634418	-3.553611527	-4.263878311	-5.243159351
GO:0007242~intracellular signaling cascade	2.582787905	-1.737533915	0.635856576	-1.120865421	2.960709553	-4.610875594	1.645762078	-5.527090865	0.260015712	-0.823663121	4.499554459	1.838801078	4.643364291	-1.115503433	2.389535561	-0.669460608	-7.270364318	-5.369680593	-7.3516973	-0.012495091	-6.939735106	-6.636477798	-6.239733519	-7.450425866	-7.148973099	-7.758346422	-5.328084866	-7.143319927	-8.23397981	-7.459004106	-3.732303168	-7.837315083	-9.148486067	-7.654659867	-1.400532501	-11.49236523	-8.620029207	-6.65581609	-15.85743229	-4.758511047	-3.349078945	-7.639224008	-7.774748788	-8.288740829	-6.770289304	-6.800622967	-6.174556625	-6.405087059	-15.30134638
GO:0006140~regulation of nucleotide metabolic process	3.787807343	-6.722696982	-1.258131463	-1.539938725	3.11166889	-7.719939522	2.936604072	-4.666372941	0.32001792	1.353064515	5.410871957	2.275987032	4.008713403	-1.052539067	1.377719142	0.665192106	-9.124692589	-8.915783125	-8.258309859	0.947424455	-3.314725051	-4.262747115	-8.973211728	-5.028742762	-6.918693906	-9.837109328	-5.373458851	-11.90627785	-7.565307926	-4.877932095	-5.167613279	-5.127428323	-4.963645571	-5.282375986	-2.109637491	-4.142197393	-7.395917196	-11.57578896	-4.90623874	-3.922284478	-5.588143892	-5.838571282	-5.253608792	-4.602411051	-3.495940866	-4.415634418	-3.553611527	-4.263878311	-5.243159351
GO:0045761~regulation of adenylate cyclase activity	3.478743169	-6.438461969	-1.090868991	-1.495062308	4.024645545	-7.489840714	3.057176153	-4.454209951	0.333011393	2.222350646	4.990498223	2.640870312	3.771892315	-1.225015888	1.699450408	0.707586071	-8.744544856	-8.785888182	-8.035186959	0.475933607	-3.173103187	-4.1870781	-8.588318243	-4.780465621	-6.731188761	-9.458035052	-4.481897868	-11.72451122	-7.139948105	-4.317526901	-4.866251826	-4.851608856	-4.658356753	-4.981347596	-2.216223975	-3.847331221	-7.203990828	-11.05513894	-4.582059446	-3.687026539	-5.448005632	-5.685427749	-4.873216628	-4.455234512	-3.24632013	-4.303999299	-3.322093395	-4.129185417	-5.154880754
GO:0048705~skeletal system morphogenesis	16.33107252	-2.913249091	-0.337520564	1.574554682	2.639237107	-2.352224383	4.665970333	-2.150349501	1.609531992	1.205785457	2.808484237	4.291236379	4.386778348	0.860690737	3.424247196	0.550268311	-7.999920885	-8.983940762	-5.442120722	1.521341664	-4.044996172	-4.446605454	-7.421990172	-5.178909073	-4.112069641	-5.429027111	-5.419602043	-5.431728023	-27.32543963	-5.137928114	-4.500028997	-5.461080252	-3.875274636	-5.099501775	-6.367570351	-9.63678942	-10.59449868	-6.260473949	-4.915390545	-3.822846711	-5.546441934	-4.467162503	-5.153343972	-4.907796032	-9.910113784	-4.018677334	-4.142250817	-2.250500736	-5.333350328
GO:0042391~regulation of membrane potential	2.227735666	-1.620883363	-1.798805619	-1.808702781	2.202614316	-8.333105729	4.112498242	-4.686604096	9.508757802	-0.057675091	4.906441678	2.928293371	4.831031274	-0.362557876	3.502663368	-0.254947254	-3.861473721	-8.500436155	-5.183661846	0.43759123	-5.671900861	-8.526379062	-4.128358274	-5.341809454	-5.401748013	-5.398158204	-4.199946193	-5.349271862	-4.10828793	-4.77282185	-4.241785892	-5.11070819	-4.596391887	-5.138955017	-2.885583579	-4.254291871	-9.067693299	-10.62470176	-5.215710719	-3.770922955	-1.702045963	-7.125182596	-4.962909952	-9.710285383	-4.101224978	-4.056915819	-4.609956163	-3.034122706	-5.043224276
GO:0044267~cellular protein metabolic process	-2.938656461	5.258713686	1.264938107	2.474827523	-0.435153709	5.430981375	-2.180511126	6.852712586	0.141899374	2.899800484	-4.52950325	0.56312842	-6.661880177	2.006994565	-3.338318994	1.046539325	8.458169516	7.123052846	6.42242852	-3.662758006	9.988666929	7.536836203	0.963721664	9.200581117	8.28282056	8.827806159	3.026997678	13.69226589	5.527689728	9.185214605	4.29456575	21.06029048	6.671818056	8.063858734	0.493442746	7.763009406	7.455531443	5.298795998	9.478247276	3.389026534	1.548670377	8.236849523	6.851364217	4.815190317	6.490664892	10.47716097	9.533784561	4.231295414	10.23811353
GO:0015031~protein transport	-2.095775886	3.846857603	1.564763889	1.369675799	-0.456562449	4.796345191	-3.184872801	8.04695344	0.857989679	1.693422709	-4.861742589	1.337712919	-6.123136098	2.313950279	-3.471911087	0.745826087	9.527448597	8.434218162	5.664826741	-3.392214159	10.56207313	7.941425217	-0.343964845	9.927334094	9.389013453	8.288767225	4.275585807	9.326529704	7.582526044	7.937829566	2.498500664	13.36473462	6.50344793	7.987712557	-0.498154193	7.177670983	8.481170563	6.001972482	7.600628533	2.901791904	2.639825265	8.767477113	11.35311846	4.801090492	8.197819427	12.52976323	6.761403578	3.986629661	8.944236564
GO:0006886~intracellular protein transport	-1.717971647	3.146576012	1.472193046	2.011402476	-0.552515995	3.984920351	-3.658465446	7.889425999	0.30385494	1.524772709	-4.352402766	1.506125212	-5.607838095	2.456514833	-4.502428445	0.644371326	6.891423116	8.409503526	5.762947152	-3.41569834	6.384805218	10.07299148	0.030940257	9.753187421	8.516351771	9.724808834	5.214319849	7.194816563	7.382812918	7.175097871	3.8010578	12.49815945	6.447151543	11.60112391	0.17455993	6.250945686	7.683350502	5.47329375	6.897144337	3.116068332	3.875765125	8.480701176	7.110661399	4.416069006	8.065696818	7.191874294	6.144157963	3.911635405	8.098290227
GO:0016070~RNA metabolic process	-3.943332038	4.722080601	-0.329462638	1.244792267	-0.885952295	5.757885914	-3.242019081	5.994216922	0.35159042	1.967053337	-6.368537238	-1.381866978	-8.100266772	1.796586251	-5.000634783	0.300615577	7.963930219	8.172498599	6.221446463	-2.414681997	4.991818445	11.13656128	1.439289048	7.014178163	10.42003159	11.72872973	3.062625345	10.97192817	5.532515512	8.02736368	2.840911908	8.223340677	5.889846827	11.07470559	1.234128315	10.8604795	5.262307646	5.727329631	12.26438899	3.52371509	1.835642176	8.777483701	6.953957531	4.889519928	6.38640818	7.301847894	14.20208856	3.933499062	8.931090963
GO:0043632~modification-dependent macromolecule catabolic process	-4.211390057	5.842238649	0.26484561	1.858213694	-1.00404185	6.2327193	-2.593355731	9.912496005	0.08601977	2.522775098	-6.492533319	0.232977885	-11.39195483	2.241932218	-5.892915383	1.366544117	17.85281968	12.05817691	7.506662187	-4.679641817	6.811080792	8.57500175	0.933398247	10.51196577	13.66406551	7.301922347	3.734139189	11.87471083	8.440471099	7.35936744	4.050831807	19.20515778	13.82192449	9.087547548	-0.14315968	8.451242284	11.48105116	5.360152991	7.543837017	3.380322735	0.583438741	15.25970269	12.44733698	6.332119762	6.272521864	6.943394074	5.909546912	4.633018588	11.19513982
GO:0030163~protein catabolic process	-4.287700884	5.888578592	0.004092513	1.713116027	-1.046237526	6.296755554	-2.66548028	9.958325747	0.057661289	2.541733972	-6.59014621	0.090558856	-11.42447245	1.805486133	-5.935276342	1.199596578	17.8712176	10.42750298	7.598689426	-4.701265391	6.841681947	8.607423972	1.066036025	10.61230549	13.68025549	7.393404709	3.777176129	12.01292758	8.342130952	7.46405109	4.152227417	19.37339672	13.88257226	9.175574303	-0.081496309	8.510586132	11.53492683	5.335839006	7.633355402	3.455816091	0.708359411	15.33008407	12.55015278	6.355806458	4.797300601	7.013882002	9.05659232	4.621899827	11.25847928
GO:0051246~regulation of protein metabolic process	-3.651201434	5.168380077	0.534452049	1.761187156	-0.829619544	5.382619044	-2.287665206	9.701581828	0.535157851	2.094409675	-6.228289692	0.472377732	-6.891118583	3.374472667	-4.255705662	1.475136654	11.87465396	9.11385722	5.31048118	-4.227854457	6.67874464	6.800764693	0.612798387	9.984618446	10.74326218	6.956207969	2.786109211	7.188311968	11.84252563	7.922143853	3.520486861	18.8729726	6.140874921	7.01298376	-0.353212057	15.78914532	9.047058991	7.400079425	7.208674149	2.158057055	2.238515959	12.06782352	11.7492146	4.937724076	9.628027447	6.656237617	10.01232627	4.522351409	12.5644412
GO:0006396~RNA processing	-4.235444703	4.756066885	-0.78413056	0.718085468	-1.709250163	5.851165432	-3.641186465	5.623598547	0.508695112	1.593869813	-7.821252092	-0.972463277	-7.905727201	1.771619378	-5.266352669	-0.293605661	7.316269809	8.772681991	6.01670952	-1.883674281	4.42677949	10.46803632	1.679358469	6.517315537	9.888635725	7.439972874	2.01732889	10.35463112	4.865166944	7.358579847	2.911655717	7.630733268	6.704287258	7.376276268	1.484649523	10.07814066	5.19439481	7.071023611	11.64772346	3.744118621	2.140712314	14.80728344	13.33911152	6.232639803	8.588628424	6.751569889	13.74207985	3.58736258	8.329045846
GO:0044257~cellular protein catabolic process	-4.211390057	5.842238649	0.26484561	1.858213694	-1.00404185	6.2327193	-2.593355731	9.912496005	0.08601977	2.522775098	-6.492533319	0.232977885	-11.39195483	2.241932218	-5.892915383	1.366544117	17.85281968	12.05817691	7.506662187	-4.679641817	6.811080792	8.57500175	0.933398247	10.51196577	13.66406551	7.301922347	3.734139189	11.87471083	8.440471099	7.35936744	4.050831807	19.20515778	13.82192449	9.087547548	-0.14315968	8.451242284	11.48105116	5.360152991	7.543837017	3.380322735	0.583438741	15.25970269	12.44733698	6.332119762	6.272521864	6.943394074	5.909546912	4.633018588	11.19513982
GO:0016071~mRNA metabolic process	-3.729051857	5.755898043	-0.082850619	1.167184156	-0.826209983	5.528872944	-2.322646228	6.665386325	1.28859848	2.617160774	-10.91108999	-0.450639101	-7.24152739	2.856490046	-4.597279161	0.177398195	7.905479976	8.400468056	5.375732556	-4.056147101	6.873442579	18.45960274	0.663221756	5.816060144	9.416647465	6.891261141	2.254603955	20.83439198	5.476021936	6.889048861	2.894660907	7.036589348	7.240080513	6.924283157	1.526296493	13.81958827	5.931143553	9.519729171	11.22091678	2.477830733	1.578086558	7.426605404	12.89052082	6.954119942	11.79119915	6.486746785	14.75655346	4.438656048	7.726657922
GO:0006397~mRNA processing	-3.559522429	5.872468982	-0.006882232	1.200358508	-1.245102547	5.559705314	-3.090427727	6.494509431	1.256572694	2.533622715	-10.5912618	-0.450410548	-7.278759451	3.069190048	-4.35976499	0.20173878	7.583153165	8.276935811	5.242200865	-3.731533431	7.296298008	6.388617038	0.502925684	5.696484389	9.314144346	6.695773671	1.458698601	20.67015616	5.040712559	6.652655842	2.774036064	6.904643237	7.263953877	6.670614542	1.515824754	13.58702731	5.620955944	9.251886023	11.03345193	2.695228256	1.390074283	6.457979769	12.65815218	6.571832791	11.40993286	6.28814775	14.42737775	4.518479974	7.580646314
GO:0006412~translation	-6.171069371	3.20486552	1.284611369	2.239463706	0.507394946	7.765063803	-1.318253751	12.90123101	0.552420091	4.175542841	-4.250859697	-0.238756483	-8.984060788	0.973126453	-3.491738999	-0.031677948	16.82561378	11.59558429	6.560111116	-3.149300136	13.24850478	11.62448948	1.487164563	14.02884719	9.986508809	9.525412863	3.601164558	7.232676784	4.285534438	13.46472614	4.973042508	7.017999888	4.909725158	11.84768358	0.914794665	5.678272651	10.35991463	3.075481165	6.362131288	4.568094408	1.676617642	11.36868426	11.22995606	6.81973421	7.340377894	6.081876043	15.25037029	5.627604107	7.706074581
GO:0006464~protein modification process	-2.701818234	5.721536879	1.08971098	2.21403529	-0.589760785	4.478843543	-2.575567394	5.830907876	-0.088864811	2.577232313	-4.577959526	0.577390793	-6.9988447	2.257050977	-2.81593948	1.606915398	10.12751591	6.254405292	5.34844603	-3.515232841	9.064508368	6.748674813	1.296832959	8.369231427	7.946880597	11.37517997	2.723029592	8.472379782	5.991319116	8.323729266	3.971303897	20.12619679	7.20395899	8.938772694	0.08067142	8.52368975	6.971040828	6.177986365	9.079513098	2.994428476	1.668016967	7.776089496	7.050684545	4.494484115	6.29777623	9.415937444	9.37958957	3.660861963	11.59619659
GO:0006259~DNA metabolic process	-1.42221119	5.677778547	-2.619230837	3.00603653	-0.197511407	4.11780994	-2.93937989	4.615214984	-1.484840889	3.066426853	-9.655010875	-1.740734231	-6.433964891	3.795058593	-2.816894623	1.713685354	10.54235673	6.237524666	5.878277417	-1.813685648	9.082781662	5.732585436	1.302709325	6.732627296	5.903398067	11.90713304	3.927162116	9.747582061	5.011622634	6.719700046	3.143582144	7.128947349	4.465227006	6.904354416	0.945150125	8.517118807	3.72731647	8.406405304	12.00190382	3.159250761	4.562180968	10.83027587	12.20044638	2.293585705	5.909878352	7.46940531	9.476324993	3.334203839	6.596357009
GO:0032268~regulation of cellular protein metabolic process	-4.220198287	5.564948887	0.504680311	2.543168631	-0.709417	6.049799153	-2.751450705	9.99994045	0.246660065	1.950136252	-6.882141113	-0.110166903	-6.583855298	4.24006498	-3.915140029	0.955328964	11.46574912	8.87330827	5.502720978	-4.965613668	6.272842499	6.502262523	0.793490429	13.7634746	10.53422277	6.595451262	2.276594874	6.848689989	11.32585908	7.540824019	3.296040503	6.883364371	5.519967027	6.663988595	0.072803269	6.066293415	8.567401049	8.613012317	6.768805812	2.842127497	3.129643683	11.80368901	11.43233241	4.582718192	9.098656499	6.254053452	9.726063532	4.419053268	12.29149911
GO:0042981~regulation of apoptosis	-1.897718754	3.508615643	0.711677279	2.929439229	-1.064453541	4.024316379	-1.390220484	7.712271979	1.353122876	1.59641784	-6.336132537	0.733890403	-4.233664159	2.898911946	-2.091798279	2.457442066	8.225525971	6.539216214	4.508160268	-2.913206888	8.62162965	7.774814451	0.476929127	8.782152958	6.773569892	9.641758524	2.955393555	8.240740365	6.417952869	6.530027739	4.318356794	12.4663412	7.627031758	6.487031149	-0.407560227	8.82582169	7.948489873	8.312175449	5.871419322	1.946626415	2.744177079	7.355965839	5.426561868	4.372261356	6.87606179	10.87442473	5.589797474	4.440147603	6.911990368
GO:0043067~regulation of programmed cell death	-1.897718754	3.508615643	0.711677279	2.929439229	-1.064453541	4.024316379	-1.390220484	7.712271979	1.353122876	1.59641784	-6.336132537	0.733890403	-4.233664159	2.898911946	-2.091798279	2.457442066	8.225525971	6.539216214	4.508160268	-2.913206888	8.62162965	7.774814451	0.476929127	8.782152958	6.773569892	9.641758524	2.955393555	8.240740365	6.417952869	6.530027739	4.318356794	12.4663412	7.627031758	6.487031149	-0.407560227	8.82582169	7.948489873	8.312175449	5.871419322	1.946626415	2.744177079	7.355965839	5.426561868	4.372261356	6.87606179	10.87442473	5.589797474	4.440147603	6.911990368
GO:0010605~negative regulation of macromolecule metabolic process	-3.038670527	4.900251686	0.401038226	3.649131796	-1.219373266	6.363366542	-1.66528323	10.15165128	-0.182682648	2.618839275	-6.854100951	-0.101129166	-5.211209054	3.034655795	-2.733845061	1.797069763	11.76263967	5.642100344	4.746273914	-3.45846767	4.650244218	12.80741188	1.056644624	8.184773223	7.29766064	7.308338889	2.68436454	15.81844729	7.556873289	10.52474646	3.059641823	7.460024906	4.699368672	7.264300454	0.597321902	8.624720419	9.479213972	8.014869355	6.4488068	2.061813563	2.53878397	10.65911087	5.822591623	5.823763341	6.607385276	9.73466043	5.762421518	3.220563272	11.67377007
GO:0031325~positive regulation of cellular metabolic process	-2.589518836	5.789722275	0.455993756	3.804346535	-0.813834047	8.906006615	-1.43705638	11.20279346	-0.226965015	2.990541491	-5.65210642	0.041637622	-5.27412413	4.200588405	-2.734256386	1.805281406	9.893725208	5.427912555	4.516597133	-3.894653972	4.951499253	6.910061839	1.388699848	8.842514739	5.917475342	11.98677509	1.527081745	10.38175671	9.078825481	7.439451823	3.102501851	14.29266408	5.378213125	8.334031688	1.349423346	6.790966306	6.250142273	8.889147685	6.016927435	3.438862252	3.736276143	8.479442384	6.079323584	3.658554458	4.612058534	10.2973829	5.751281132	3.608074438	12.83472788
hsa04080:Neuroactive ligand-receptor interaction	3.12232644	-5.115014802	-0.699756015	-1.756774037	1.148178617	-5.995492199	2.303294511	-3.507511866	1.02755443	-1.496777704	9.420939801	2.502661328	15.01052324	-0.955896976	2.766919984	-0.659840348	-4.926032469	-6.078888155	-6.089437506	1.051833377	-11.67131148	-4.939385996	-6.066378526	-5.910718329	-7.765518679	-6.205977533	-3.606879116	-6.3842858	-8.537490189	-5.562239009	-4.234882598	-6.099676694	-5.392895057	-6.07880504	-3.717635381	-4.992799161	-8.332689921	-14.76586434	-5.902537457	-3.371528012	-3.568343391	-8.485605813	-6.257916267	-5.838377286	-6.065406994	-4.907395368	-5.335246674	-3.86738683	-5.876746597
hsa04650:Natural killer cell mediated cytotoxicity	3.43761256	-6.670486699	-2.923528473	-1.953095725	0.49374701	-9.014234585	2.026123199	-7.103812818	6.965780796	-0.070481244	7.766612646	1.075408979	3.505186129	-3.602536645	2.764046087	-2.480379105	-10.69176848	-4.312565016	-4.931823784	-1.586187795	-4.238851053	-5.101825494	-5.110640194	-5.226851568	-11.79509891	-5.105005497	-8.228929452	-5.346218074	-4.673508071	-6.774942767	-2.595224476	-5.441075379	-17.35890948	-12.79243321	-5.486763589	-4.318542333	-3.873072531	-5.190902217	-1.992704005	-2.572457498	0.631097714	-4.861242183	-4.333729325	-2.37686643	-7.753585129	-3.765139	-3.898758831	-3.909648759	-10.51129428
hsa04512:ECM-receptor interaction	3.80697361	-4.515736299	-3.427197761	-1.776132159	1.301208042	-9.977244595	2.541448637	-3.434830547	0.331747786	-0.713498553	3.738087089	1.305803806	5.908058687	-5.284128137	3.622638272	0.722104349	-3.93956699	-3.223033224	-4.267766495	0.439015764	-4.31053742	-3.880848167	-13.73802716	-4.920001999	-2.915252217	-4.796718977	-3.341302274	-4.705569577	-3.718336961	-4.23027023	-10.47049497	-5.030536789	-4.385153244	-4.677068159	-3.763191795	-3.71354998	-14.468485	-3.434562782	-4.308734577	-6.331993467	-2.500997156	-4.20453383	-4.427178711	-4.637474628	-4.09851413	-3.687480125	-3.685349162	-2.909709427	-5.009264542
hsa04660:T cell receptor signaling pathway	1.436227976	-4.609231824	-0.148954742	-0.838753388	0.241493069	-3.879561867	2.062989297	-4.965277986	1.098674629	-0.241959326	5.565966579	3.509122977	2.160442706	-2.108767286	1.700441237	0.308281117	-6.755254213	-9.619862906	-3.860512734	0.134029123	-2.658909995	-4.11919911	-4.684008211	-4.352746699	-1.965178887	-4.64889414	-3.028486837	-6.046139729	-4.084874391	-4.117984913	-1.948463233	-4.614650827	-4.412235474	-12.43450965	-8.782719068	-8.574589624	-2.999510201	-8.183760693	-9.462818774	-4.92549953	-1.029172832	-3.802280871	-4.58715728	-2.348971086	-1.099006396	-3.168019994	-4.09098512	-2.300512774	-4.735378645
hsa04912:GnRH signaling pathway	1.348343218	-3.829898257	1.4804847	-0.556592961	1.355797127	-4.014828372	3.032943242	-2.666771511	3.381721731	0.596700795	5.022556944	4.542831083	9.478561031	0.545286931	5.222341323	-0.179614078	-9.154069871	-1.793516452	-4.886924264	-2.352381094	-9.761378059	-3.856234084	-5.019776648	-4.648686146	-5.346548044	-5.425574543	-4.597963594	-5.048258085	-9.17984155	-4.945116903	-3.841507341	-4.930390891	-4.214352281	-4.613273577	-7.642723995	-3.454464711	-3.180999404	-4.429219354	-4.783391425	-4.44352084	-2.340115671	-4.926759719	-5.177858311	-3.84875633	-2.683159588	-2.85073837	-3.916571339	-2.95762759	-4.768194552
hsa04020:Calcium signaling pathway	2.788581597	-5.452418502	-0.986417271	-4.084591738	0.535014319	-5.091573093	2.54715616	-3.815949122	1.319393524	-0.755279674	5.703609326	0.698683317	10.12102742	0.238289328	3.925304378	-1.328785204	-9.558252273	-4.793969223	-5.492043442	0.675877552	-3.822768602	-11.99648022	-9.587501968	-13.79789698	-5.441828437	-5.734768463	-6.293134944	-5.651195365	-10.19261077	-5.612999814	-3.670724123	-5.523400085	-4.744871701	-5.512859403	-8.474105016	-4.320577166	-3.998956702	-14.28693715	-5.439728838	-3.769450573	-2.102076957	-4.583146134	-5.520066072	-5.331466848	-3.948395069	-8.002254808	-4.762238008	-4.485392892	-5.590115663
hsa05340:Primary immunodeficiency	1.06341885	-1.51950501	-2.051105438	-0.611217584	0.952757553	-0.819573598	2.011002253	-2.758859487	0.945998709	1.349602471	3.086754644	9.474355454	2.345580916	-1.052928365	5.44377765	3.439637741	-5.886800503	-3.395349463	-2.951595291	-1.700195469	-3.252245918	-2.634605667	-2.856129301	-3.126823795	-2.036921809	-4.394110282	-2.5012283	-2.991440115	-3.994996758	-3.401727035	-2.608863024	-4.169625649	-3.252821282	-4.106469599	-1.538422771	-3.791000082	-3.127646073	-3.156775133	-11.23345982	-2.452187966	-2.375215114	-3.115874724	-3.690409045	-2.956740067	-1.565988248	-3.217029535	-3.757404808	-2.048192898	-3.970623116
hsa04210:Apoptosis	3.161273683	1.273309766	-0.369835755	-0.262297818	2.127815914	-6.763174998	1.601200647	-8.633920195	0.634322081	0.967602861	4.421787305	-0.077974613	8.683318274	-0.408399792	5.716470696	-0.284368759	-3.463670556	-3.241924714	-3.983535146	0.186498738	-3.565007464	-3.134287958	-3.676709398	-3.968588518	-10.96577846	-4.931368325	-2.734858478	-13.39612473	-3.779098844	-4.602022996	-3.592640878	-4.696057902	-16.67837699	-4.677676886	-4.049139573	-3.76732563	-3.975847882	-4.285414753	-4.521690057	-6.688905588	-1.907816512	-6.957119581	-4.921110573	-9.22953827	-9.385196257	-3.687226374	-3.749073745	-1.839528698	-4.231427834
hsa04510:Focal adhesion	5.467667423	-5.28087403	0.56077193	0.027045822	2.685737233	-5.510608901	1.93934091	-3.449414863	0.731473928	1.698718052	3.842038347	1.98780773	6.610645908	-0.637832239	6.680657863	0.565270067	-4.390596385	-3.816327996	-5.113938179	-0.889292637	-4.544050587	-4.346070295	-6.234695426	-5.483985464	-3.610313386	-5.366661473	-18.63472865	-5.372967919	-10.48408863	-4.949420544	-10.43923154	-5.418716007	-4.989143406	-5.707058905	-4.886422048	-4.420595365	-15.23036518	-4.382601728	-4.980005005	-5.952563314	-3.229232746	-7.883785007	-5.237353153	-5.019920279	-4.163454676	-4.186264747	-4.453897616	-3.634754801	-5.582097343
hsa00020:Citrate cycle (TCA cycle)	-10.31439803	3.559105549	0.481742678	2.707119527	2.854307244	8.360352059	-0.456810956	3.546571244	1.68795709	2.133448794	-5.68199297	-0.230192015	-3.862535623	7.063572308	-5.884861059	1.947275089	4.058948094	5.302279122	4.50234744	-8.391679985	3.395518808	4.308444554	-0.347928964	7.313900617	2.201200253	5.059683945	1.521052791	4.5588292	4.268768181	4.761947304	-1.62138273	4.549430031	4.433310629	4.565285985	-0.791327107	4.444674869	4.519129046	8.308959886	4.674392965	4.901342216	2.518761783	4.28034862	5.220551357	4.143481403	3.104131642	4.335986231	2.88357023	4.745363687	3.689567886
hsa04120:Ubiquitin mediated proteolysis	-2.300884692	4.821334931	0.128840732	3.314750908	-2.149463184	5.033037751	-2.796721469	10.48227374	1.086543462	4.867650477	-5.813560181	-0.019842228	-5.003932778	2.370886817	-6.795197066	4.06231244	5.8098234	4.220427368	6.559798556	-4.072259151	5.33402074	10.99199306	0.351770299	9.165849021	14.21289247	5.640415278	3.818638482	5.797021123	5.466047081	5.584125526	3.885337642	17.37738489	16.91123086	5.55697902	-1.004856865	14.44041991	9.790719746	6.446823542	6.008216742	2.090897978	1.987153357	5.613828224	5.945268897	6.369151083	4.293463694	5.149499729	3.988505047	5.979120926	4.829996158
hsa04142:Lysosome	-2.500855639	2.240529316	2.689765133	4.336503968	0.544144781	4.177417729	0.172563568	9.388220527	1.714629319	2.471682603	-2.942277946	2.382235736	-4.451404235	-0.022336457	-6.047884012	1.825515969	12.55386864	4.74161983	9.437004576	-5.556745947	5.029490628	5.240296478	-1.518545665	7.626683355	5.022816526	9.964642425	3.37768492	10.4162304	8.806705344	5.160200965	2.754023207	5.690683878	6.51266168	4.042528639	-0.630782113	5.093390114	6.801865472	11.41558342	4.884068955	2.152412128	4.047360969	10.58781892	5.210473104	8.080503521	3.371224938	5.087107628	4.436550494	4.492063621	4.892489253
hsa03040:Spliceosome	-4.417256649	4.32091931	-0.916229249	0.72696283	-1.538691946	18.65586895	-1.529312459	6.679854101	1.899435686	3.999399171	-9.751795738	1.257625879	-6.013936478	3.016019884	-4.599505652	0.247142784	5.1596672	7.108794342	4.739996752	-6.720077447	4.986062176	5.544093259	-0.813505692	4.709559051	10.00510616	5.826827604	0.793410909	19.48232845	5.209571665	5.749940256	3.251112249	5.747254216	4.485999539	5.705269165	1.123205483	4.11765025	10.06292442	8.761185644	10.04964317	4.35132222	2.654087275	5.401680012	11.18041112	5.852751394	13.66681283	5.106047519	4.062042255	5.746415922	4.983446594
hsa00510:N-Glycan biosynthesis	-2.637593475	4.556721082	9.016010542	1.469455892	4.661866705	7.413365084	-6.329859997	10.33241743	-1.662293931	1.068662534	-4.167843599	2.533854074	-2.681761759	-0.078124111	-5.252673271	-1.714418273	7.486495334	4.043428521	11.7457088	-2.04192882	17.41757898	4.043214933	-2.040990286	7.378816448	3.571849717	4.122877107	6.593803592	5.003279543	9.27444978	5.06575757	6.0639701	4.991215904	4.277639152	4.113676468	1.735525453	3.42986227	4.692519575	2.424234897	4.436042983	2.669793407	1.116541201	9.812285861	9.326647521	5.082812979	2.855811953	5.096708681	3.979492963	4.10208619	4.643534705
hsa03018:RNA degradation	-2.518895693	7.009677356	-1.517641765	2.419479295	-0.44296751	4.722328454	-1.66825522	5.703115142	2.604580526	10.07302661	-6.162481947	0.320787692	-5.550167387	2.052845287	-1.42370063	1.418864672	4.384586081	10.77314601	4.144997517	-3.758595567	6.350407484	4.656273645	-0.261614876	4.150174021	7.06763451	9.486278649	1.774239328	5.182810127	3.522159369	5.787957456	2.079571114	4.841590883	8.743008383	14.58600046	1.541937121	3.997807829	3.887710628	7.630346212	4.65886568	2.737962153	2.818050848	10.46335043	4.928266457	8.736097909	3.363802992	4.084369936	3.794618508	2.017802304	17.38902732
hsa00190:Oxidative phosphorylation	-2.221322665	4.416339192	1.630424668	1.206988065	2.039415785	9.053477233	-1.976512126	4.343168877	0.331398112	6.541722217	-15.41467608	0.484683563	-5.189005113	2.343001031	-6.314341193	0.57023579	4.54936879	3.876558904	12.01655364	-5.059371623	6.388404466	5.168364501	0.463487473	5.090556108	9.638135565	9.802503356	3.608287504	5.97827119	6.509969551	4.953878502	6.682935464	5.768435467	5.732644632	8.954520364	0.947746294	4.069389234	9.832322479	2.647916951	5.09409904	4.186107542	0.846148027	5.464904459	5.486085004	4.968760091	10.54268102	5.040309248	3.775892654	7.728047152	4.431719779
hsa05210:Colorectal cancer	-4.21639213	4.138997932	-0.581839074	0.938774805	-1.052881372	3.397546045	-1.155977212	3.761344263	1.976592019	1.843309374	-5.718908205	-0.008323328	-3.91721796	5.640829396	-2.909716318	4.144935219	5.12781182	4.739038766	1.874393873	-2.160557942	10.68283975	5.208452278	0.756993475	5.361760069	6.318885354	5.154538564	2.320416013	5.059837624	12.79556889	4.853871333	0.353211913	4.793433389	4.969166636	5.383406872	0.295250153	4.386086141	9.611435868	10.25286648	9.97793802	3.360975584	2.154598688	5.269521874	5.514789146	4.398281306	3.869348669	4.334505931	3.764143446	4.715679186	4.098649229
hsa05016:Huntington's disease	-2.262323858	4.227859281	2.314364578	5.158466665	1.514402831	4.462681407	-4.141742975	9.151753644	0.569565622	5.209442005	-5.834913607	1.029678068	-5.274386155	4.364017957	-5.152408905	0.721445937	4.864946853	4.585607889	5.532012801	-3.240244882	6.521132576	10.11029511	-1.058492961	5.358899033	4.877552298	6.705410567	4.433511193	5.963482568	7.681039089	5.122407774	4.97781601	5.973683602	7.265068649	8.755467553	1.724062468	9.724038362	10.5255918	4.884853486	5.081138401	1.284772629	-0.053066364	5.45910784	5.595539523	7.421512769	10.98447324	5.479753714	4.227939126	4.475998047	6.164179729
hsa05012:Parkinson's disease	-4.256935445	11.70944366	0.609497606	1.150019136	3.951696902	5.29174035	-3.54182462	4.722448928	1.536737335	6.447595546	-4.541677347	0.714522812	-4.892540001	4.05251885	-6.11056404	1.004951173	4.582929353	3.64645856	5.032366247	-15.14882995	6.293450503	4.863133079	-0.40295103	4.79331266	3.684200424	5.166337299	3.586158148	5.68333285	8.00867998	4.739499317	4.728620849	5.632881494	5.188100769	5.066739621	-0.804013031	4.264188838	10.01254738	4.713999149	4.949278112	4.900456481	0.612322555	5.418787199	5.397298233	7.130571588	10.71208157	5.206899595	3.218126426	7.300716666	4.037819416
hsa00230:Purine metabolism	0.188816932	3.790605376	1.211919211	6.70320406	0.132091816	8.191432174	-4.054404823	7.773186528	0.820834536	2.391636546	-6.090018753	-2.334969439	-6.943890201	0.844744782	-4.518776651	2.26972311	5.003813147	4.576721852	5.127861648	-2.334437731	11.28389742	5.307197951	0.222686533	5.076984755	17.14037461	5.142382065	4.704752763	5.258923145	5.401248353	5.191510802	4.868702261	5.353100917	4.266603742	8.224325238	0.955766964	4.654884311	8.48719856	7.812874599	4.965847321	2.563535844	1.993758493	6.874421849	5.915299283	2.758969703	4.022078158	4.831833568	3.667486239	18.98875561	6.453463893
[truncated: 114 more columns]
